# Supplementary material for: Warming-induced contraction of tropical convection delays and reduces tropical cyclone formation
Source: Nat Commun. 2023 Oct 7;14:6274. doi: 10.1038/s41467-023-41911-5 (PMC10560220; doi:10.1038/s41467-023-41911-5)
Supplement: Supplementary file 3 — Source Data [file 41467_2023_41911_MOESM3_ESM.zip]

Archive with 1,187 entries (590 files):
- data/
- data/d4PDF_tropical_cyclone/
- data/.DS_Store
- __MACOSX/data/._.DS_Store
- data/U/
- data/RH/
- data/spi/
- data/omega/
- data/d4PDF_tropical_cyclone/gtime_dict_hpb_basin.pickle
- data/d4PDF_tropical_cyclone/gtime_dict_4k_basin.pickle
- data/d4PDF_tropical_cyclone/gdensity_xr_hpb.nc
- data/d4PDF_tropical_cyclone/gdensity_dict_obs.pickle
- data/d4PDF_tropical_cyclone/gdensity_xr_4k.nc
- data/U/.DS_Store
- __MACOSX/data/U/._.DS_Store
- data/U/HFB_4K_MR/
- data/U/HFB_4K_MI/
- data/U/HPB/
- data/U/HFB_4K_GF/
- data/U/HFB_4K_CC/
- data/U/HFB_4K_HA/
- data/U/HFB_4K_MP/
- data/RH/.DS_Store
- __MACOSX/data/RH/._.DS_Store
- data/RH/HFB_4K_MR/
- data/RH/HFB_4K_MI/
- data/RH/HPB/
- data/RH/HFB_4K_GF/
- data/RH/HFB_4K_CC/
- data/RH/HFB_4K_HA/
- data/RH/HFB_4K_MP/
- data/spi/zmean_hpb.nc
- data/spi/.DS_Store
- __MACOSX/data/spi/._.DS_Store
- data/spi/zmean_4k.nc
- data/omega/.DS_Store
- __MACOSX/data/omega/._.DS_Store
- data/omega/omega_lat_obs.nc
- data/omega/HFB_4K_MR/
- data/omega/HFB_4K_MI/
- data/omega/HPB/
- data/omega/HFB_4K_GF/
- data/omega/HFB_4K_CC/
- data/omega/HFB_4K_HA/
- data/omega/HFB_4K_MP/
- data/U/HFB_4K_MR/m107/
- data/U/HFB_4K_MR/m109/
- data/U/HFB_4K_MR/m108/
- data/U/HFB_4K_MR/m106/
- data/U/HFB_4K_MR/m101/
- data/U/HFB_4K_MR/m112/
- data/U/HFB_4K_MR/m115/
- data/U/HFB_4K_MR/m114/
- data/U/HFB_4K_MR/m113/
- data/U/HFB_4K_MR/m104/
- data/U/HFB_4K_MR/m103/
- data/U/HFB_4K_MR/m102/
- data/U/HFB_4K_MR/m105/
- data/U/HFB_4K_MR/m111/
- data/U/HFB_4K_MR/m110/
- data/U/HFB_4K_MI/m107/
- data/U/HFB_4K_MI/m109/
- data/U/HFB_4K_MI/m108/
- data/U/HFB_4K_MI/m106/
- data/U/HFB_4K_MI/m101/
- data/U/HFB_4K_MI/m112/
- data/U/HFB_4K_MI/m115/
- data/U/HFB_4K_MI/m114/
- data/U/HFB_4K_MI/m113/
- data/U/HFB_4K_MI/m104/
- data/U/HFB_4K_MI/m103/
- data/U/HFB_4K_MI/m102/
- data/U/HFB_4K_MI/m105/
- data/U/HFB_4K_MI/m111/
- data/U/HFB_4K_MI/m110/
- data/U/HPB/m087/
- data/U/HPB/m073/
- data/U/HPB/m074/
- data/U/HPB/m080/
- data/U/HPB/m042/
- data/U/HPB/m089/
- data/U/HPB/m045/
- data/U/HPB/m011/
- data/U/HPB/m029/
- data/U/HPB/m016/
- data/U/HPB/m020/
- data/U/HPB/m018/
- data/U/HPB/m027/
- data/U/HPB/m044/
- data/U/HPB/m043/
- data/U/HPB/m088/
- data/U/HPB/m081/
- data/U/HPB/m075/
- data/U/HPB/m072/
- data/U/HPB/m086/
- data/U/HPB/m019/
- data/U/HPB/m026/
- data/U/HPB/m021/
- data/U/HPB/m028/
- data/U/HPB/m017/
- data/U/HPB/m010/
- data/U/HPB/m100/
- data/U/HPB/m032/
- data/U/HPB/m035/
- data/U/HPB/m003/
- data/U/HPB/m004/
- data/U/HPB/m050/
- data/U/HPB/m068/
- data/U/HPB/m057/
- data/U/HPB/m095/
- data/U/HPB/m061/
- data/U/HPB/m059/
- data/U/HPB/m066/
- data/U/HPB/m092/
- data/U/HPB/m005/
- data/U/HPB/m002/
- data/U/HPB/m034/
- data/U/HPB/m033/
- data/U/HPB/m058/
- data/U/HPB/m093/
- data/U/HPB/m067/
- data/U/HPB/m060/
- data/U/HPB/m094/
- data/U/HPB/m069/
- data/U/HPB/m056/
- data/U/HPB/m051/
- data/U/HPB/m015/
- data/U/HPB/m012/
- data/U/HPB/m024/
- data/U/HPB/m023/
- data/U/HPB/m077/
- data/U/HPB/m083/
- data/U/HPB/m048/
- data/U/HPB/m084/
- data/U/HPB/m070/
- data/U/HPB/m046/
- data/U/HPB/m079/
- data/U/HPB/m041/
- data/U/HPB/m022/
- data/U/HPB/m025/
- data/U/HPB/m013/
- data/U/HPB/m014/
- data/U/HPB/m040/
- data/U/HPB/m047/
- data/U/HPB/m078/
- data/U/HPB/m071/
- data/U/HPB/m085/
- data/U/HPB/m082/
- data/U/HPB/m076/
- data/U/HPB/m049/
- data/U/HPB/m054/
- data/U/HPB/m098/
- data/U/HPB/m053/
- data/U/HPB/m065/
- data/U/HPB/m091/
- data/U/HPB/m096/
- data/U/HPB/m062/
- data/U/HPB/m036/
- data/U/HPB/m009/
- data/U/HPB/m031/
- data/U/HPB/m007/
- data/U/HPB/m038/
- data/U/HPB/m063/
- data/U/HPB/m097/
- data/U/HPB/m090/
- data/U/HPB/m064/
- data/U/HPB/m099/
- data/U/HPB/m052/
- data/U/HPB/m055/
- data/U/HPB/m001/
- data/U/HPB/m006/
- data/U/HPB/m039/
- data/U/HPB/m030/
- data/U/HPB/m037/
- data/U/HPB/m008/
- data/U/HFB_4K_GF/m107/
- data/U/HFB_4K_GF/m109/
- data/U/HFB_4K_GF/m108/
- data/U/HFB_4K_GF/m106/
- data/U/HFB_4K_GF/m101/
- data/U/HFB_4K_GF/m112/
- data/U/HFB_4K_GF/m115/
- data/U/HFB_4K_GF/m114/
- data/U/HFB_4K_GF/m113/
- data/U/HFB_4K_GF/m104/
- data/U/HFB_4K_GF/m103/
- data/U/HFB_4K_GF/m102/
- data/U/HFB_4K_GF/m105/
- data/U/HFB_4K_GF/m111/
- data/U/HFB_4K_GF/m110/
- data/U/HFB_4K_CC/m107/
- data/U/HFB_4K_CC/m109/
- data/U/HFB_4K_CC/m108/
- data/U/HFB_4K_CC/m106/
- data/U/HFB_4K_CC/m101/
- data/U/HFB_4K_CC/m112/
- data/U/HFB_4K_CC/m115/
- data/U/HFB_4K_CC/m114/
- data/U/HFB_4K_CC/m113/
- data/U/HFB_4K_CC/m104/
- data/U/HFB_4K_CC/m103/
- data/U/HFB_4K_CC/m102/
- data/U/HFB_4K_CC/m105/
- data/U/HFB_4K_CC/m111/
- data/U/HFB_4K_CC/m110/
- data/U/HFB_4K_HA/m107/
- data/U/HFB_4K_HA/m109/
- data/U/HFB_4K_HA/m108/
- data/U/HFB_4K_HA/m106/
- data/U/HFB_4K_HA/m101/
- data/U/HFB_4K_HA/m112/
- data/U/HFB_4K_HA/m115/
- data/U/HFB_4K_HA/m114/
- data/U/HFB_4K_HA/m113/
- data/U/HFB_4K_HA/m104/
- data/U/HFB_4K_HA/m103/
- data/U/HFB_4K_HA/m102/
- data/U/HFB_4K_HA/m105/
- data/U/HFB_4K_HA/m111/
- data/U/HFB_4K_HA/m110/
- data/U/HFB_4K_MP/m107/
- data/U/HFB_4K_MP/m109/
- data/U/HFB_4K_MP/m108/
- data/U/HFB_4K_MP/m106/
- data/U/HFB_4K_MP/m101/
- data/U/HFB_4K_MP/m112/
- data/U/HFB_4K_MP/m115/
- data/U/HFB_4K_MP/m114/
- data/U/HFB_4K_MP/m113/
- data/U/HFB_4K_MP/m104/
- data/U/HFB_4K_MP/m103/
- data/U/HFB_4K_MP/m102/
- data/U/HFB_4K_MP/m105/
- data/U/HFB_4K_MP/m111/
- data/U/HFB_4K_MP/m110/
- data/RH/HFB_4K_MR/m107/
- data/RH/HFB_4K_MR/m109/
- data/RH/HFB_4K_MR/m108/
- data/RH/HFB_4K_MR/m106/
- data/RH/HFB_4K_MR/m101/
- data/RH/HFB_4K_MR/m112/
- data/RH/HFB_4K_MR/m115/
- data/RH/HFB_4K_MR/m114/
- data/RH/HFB_4K_MR/m113/
- data/RH/HFB_4K_MR/m104/
- data/RH/HFB_4K_MR/m103/
- data/RH/HFB_4K_MR/m102/
- data/RH/HFB_4K_MR/m105/
- data/RH/HFB_4K_MR/m111/
- data/RH/HFB_4K_MR/m110/
- data/RH/HFB_4K_MI/m107/
- data/RH/HFB_4K_MI/m109/
- data/RH/HFB_4K_MI/m108/
- data/RH/HFB_4K_MI/m106/
- data/RH/HFB_4K_MI/m101/
- data/RH/HFB_4K_MI/m112/
- data/RH/HFB_4K_MI/m115/
- data/RH/HFB_4K_MI/m114/
- data/RH/HFB_4K_MI/m113/
- data/RH/HFB_4K_MI/m104/
- data/RH/HFB_4K_MI/m103/
- data/RH/HFB_4K_MI/m102/
- data/RH/HFB_4K_MI/m105/
- data/RH/HFB_4K_MI/m111/
- data/RH/HFB_4K_MI/m110/
- data/RH/HPB/m087/
- data/RH/HPB/m073/
- data/RH/HPB/m074/
- data/RH/HPB/m080/
- data/RH/HPB/m042/
- data/RH/HPB/m089/
- data/RH/HPB/m045/
- data/RH/HPB/m011/
- data/RH/HPB/m029/
- data/RH/HPB/m016/
- data/RH/HPB/m020/
- data/RH/HPB/m018/
- data/RH/HPB/m027/
- data/RH/HPB/m044/
- data/RH/HPB/m043/
- data/RH/HPB/m088/
- data/RH/HPB/m081/
- data/RH/HPB/m075/
- data/RH/HPB/m072/
- data/RH/HPB/m086/
- data/RH/HPB/m019/
- data/RH/HPB/m026/
- data/RH/HPB/m021/
- data/RH/HPB/m028/
- data/RH/HPB/m017/
- data/RH/HPB/m010/
- data/RH/HPB/m100/
- data/RH/HPB/m032/
- data/RH/HPB/m035/
- data/RH/HPB/m003/
- data/RH/HPB/m004/
- data/RH/HPB/m050/
- data/RH/HPB/m068/
- data/RH/HPB/m057/
- data/RH/HPB/m095/
[truncated: 887 more entries]
